# Supplementary material for: First description of the female and morphological variations with range extension of Kurixaluslenquanensis (Anura, Rhacophoridae)
Source: Biodivers Data J. 2024 Aug 21;12:e130411. doi: 10.3897/BDJ.12.e130411 (PMC11358613; doi:10.3897/BDJ.12.e130411)
Supplement: XML Treatment for Kurixalus lenquanensis [file BDJ.12.e130411-treatment1.xml]

<!DOCTYPE tp:taxon-treatment
  PUBLIC "-//TaxonX//DTD Taxonomic Treatment Publishing DTD v0 20100105//EN" "tax-treatment-NSO.dtd">
<tp:taxon-treatment xmlns:tp="http://www.plazi.org/taxpub"><tp:treatment-meta><mixed-citation publication-type="journal"><person-group><name><surname>Pang</surname><given-names>Chunyi</given-names></name><name><surname>Tang</surname><given-names>Shangjing</given-names></name><name><surname>Yu</surname><given-names>Guohua</given-names></name><name><surname>Zhou</surname><given-names>Jia-Jun</given-names></name></person-group><article-title>First description of the female and morphological variations with range extension of <italic><tp:taxon-name><tp:taxon-name-part taxon-name-part-type="genus" reg="Kurixalus">Kurixalus</tp:taxon-name-part><tp:taxon-name-part taxon-name-part-type="species" reg="lenquanensis">lenquanensis</tp:taxon-name-part></tp:taxon-name></italic> (<tp:taxon-name><tp:taxon-name-part taxon-name-part-type="order">Anura</tp:taxon-name-part></tp:taxon-name>, <tp:taxon-name><tp:taxon-name-part taxon-name-part-type="family">Rhacophoridae</tp:taxon-name-part></tp:taxon-name>)</article-title><source>Biodivers Data J</source><day>21</day><month>08</month><year>2024</year><volume>12</volume><pub-id pub-id-type="doi">10.3897/BDJ.12.e130411</pub-id></mixed-citation></tp:treatment-meta><tp:nomenclature><tp:taxon-name>
            <object-id xmlns:xlink="http://www.w3.org/1999/xlink" content-type="arpha" xlink:type="simple">4F283E26-59B0-51DE-B24A-7CD71F9B8C7B</object-id>
            <tp:taxon-name-part taxon-name-part-type="genus">Kurixalus</tp:taxon-name-part>
            <tp:taxon-name-part taxon-name-part-type="species">lenquanensis</tp:taxon-name-part>
          </tp:taxon-name><tp:taxon-authority>Yu, Wang, Hou, Rao &amp; Yang, 2017</tp:taxon-authority></tp:nomenclature><tp:treatment-sec sec-type="materials"><title>Materials</title><list list-type="alpha-lower" list-content="occurrences"><list-item><p><bold>Type status:</bold> <named-content xmlns:xlink="http://www.w3.org/1999/xlink" content-type="dwc:typeStatus" xlink:type="simple">Other material</named-content>. <bold>Occurrence:</bold> catalogNumber: <named-content xmlns:xlink="http://www.w3.org/1999/xlink" content-type="dwc:catalogNumber" xlink:type="simple">GXNU YU000597</named-content>; individualCount: <named-content xmlns:xlink="http://www.w3.org/1999/xlink" content-type="dwc:individualCount" xlink:type="simple">1</named-content>; sex: <named-content xmlns:xlink="http://www.w3.org/1999/xlink" content-type="dwc:sex" xlink:type="simple">female</named-content>; occurrenceID: <named-content xmlns:xlink="http://www.w3.org/1999/xlink" content-type="dwc:occurrenceID" xlink:type="simple">99FBB6BB-F3A0-5070-B11A-51F13A335C63</named-content>; <bold>Taxon:</bold> scientificName: <named-content xmlns:xlink="http://www.w3.org/1999/xlink" content-type="dwc:scientificName" xlink:type="simple"><italic><tp:taxon-name><tp:taxon-name-part taxon-name-part-type="genus" reg="Kurixalus">Kurixalus</tp:taxon-name-part><tp:taxon-name-part taxon-name-part-type="species" reg="lenquanensis">lenquanensis</tp:taxon-name-part></tp:taxon-name></italic></named-content>; <bold>Location:</bold> country: <named-content xmlns:xlink="http://www.w3.org/1999/xlink" content-type="dwc:country" xlink:type="simple">China</named-content>; stateProvince: <named-content xmlns:xlink="http://www.w3.org/1999/xlink" content-type="dwc:stateProvince" xlink:type="simple">Yunnan</named-content>; county: <named-content xmlns:xlink="http://www.w3.org/1999/xlink" content-type="dwc:county" xlink:type="simple">Shilin</named-content>; verbatimElevation: <named-content xmlns:xlink="http://www.w3.org/1999/xlink" content-type="dwc:verbatimElevation" xlink:type="simple">1876 m</named-content>; verbatimCoordinates: <named-content xmlns:xlink="http://www.w3.org/1999/xlink" content-type="dwc:verbatimCoordinates" xlink:type="simple"><named-content content-type="dwc:verbatimCoordinates" xlink:type="simple">24°46'39''N, 103°21'51''E</named-content></named-content></p></list-item><list-item><p><bold>Type status:</bold> <named-content xmlns:xlink="http://www.w3.org/1999/xlink" content-type="dwc:typeStatus" xlink:type="simple">Other material</named-content>. <bold>Occurrence:</bold> catalogNumber: <named-content xmlns:xlink="http://www.w3.org/1999/xlink" content-type="dwc:catalogNumber" xlink:type="simple">GXNU YU000598</named-content>; individualCount: <named-content xmlns:xlink="http://www.w3.org/1999/xlink" content-type="dwc:individualCount" xlink:type="simple">1</named-content>; sex: <named-content xmlns:xlink="http://www.w3.org/1999/xlink" content-type="dwc:sex" xlink:type="simple">male</named-content>; occurrenceID: <named-content xmlns:xlink="http://www.w3.org/1999/xlink" content-type="dwc:occurrenceID" xlink:type="simple">B60EC082-E961-542F-999A-A70E88161376</named-content>; <bold>Taxon:</bold> scientificName: <named-content xmlns:xlink="http://www.w3.org/1999/xlink" content-type="dwc:scientificName" xlink:type="simple"><italic><tp:taxon-name><tp:taxon-name-part taxon-name-part-type="genus" reg="Kurixalus">Kurixalus</tp:taxon-name-part><tp:taxon-name-part taxon-name-part-type="species" reg="lenquanensis">lenquanensis</tp:taxon-name-part></tp:taxon-name></italic></named-content>; <bold>Location:</bold> country: <named-content xmlns:xlink="http://www.w3.org/1999/xlink" content-type="dwc:country" xlink:type="simple">China</named-content>; stateProvince: <named-content xmlns:xlink="http://www.w3.org/1999/xlink" content-type="dwc:stateProvince" xlink:type="simple">Yunnan</named-content>; county: <named-content xmlns:xlink="http://www.w3.org/1999/xlink" content-type="dwc:county" xlink:type="simple">Shilin</named-content>; verbatimElevation: <named-content xmlns:xlink="http://www.w3.org/1999/xlink" content-type="dwc:verbatimElevation" xlink:type="simple">1876 m</named-content>; verbatimCoordinates: <named-content xmlns:xlink="http://www.w3.org/1999/xlink" content-type="dwc:verbatimCoordinates" xlink:type="simple"><named-content content-type="dwc:verbatimCoordinates" xlink:type="simple">24°46'39''N, 103°21'51''E</named-content></named-content></p></list-item><list-item><p><bold>Type status:</bold> <named-content xmlns:xlink="http://www.w3.org/1999/xlink" content-type="dwc:typeStatus" xlink:type="simple">Other material</named-content>. <bold>Occurrence:</bold> catalogNumber: <named-content xmlns:xlink="http://www.w3.org/1999/xlink" content-type="dwc:catalogNumber" xlink:type="simple">GXNU YU20170001</named-content>; individualCount: <named-content xmlns:xlink="http://www.w3.org/1999/xlink" content-type="dwc:individualCount" xlink:type="simple">1</named-content>; sex: <named-content xmlns:xlink="http://www.w3.org/1999/xlink" content-type="dwc:sex" xlink:type="simple">male</named-content>; occurrenceID: <named-content xmlns:xlink="http://www.w3.org/1999/xlink" content-type="dwc:occurrenceID" xlink:type="simple">9FDD5697-583E-5B7E-AC36-202FAC93303B</named-content>; <bold>Taxon:</bold> scientificName: <named-content xmlns:xlink="http://www.w3.org/1999/xlink" content-type="dwc:scientificName" xlink:type="simple"><italic><tp:taxon-name><tp:taxon-name-part taxon-name-part-type="genus" reg="Kurixalus">Kurixalus</tp:taxon-name-part><tp:taxon-name-part taxon-name-part-type="species" reg="lenquanensis">lenquanensis</tp:taxon-name-part></tp:taxon-name></italic></named-content>; <bold>Location:</bold> country: <named-content xmlns:xlink="http://www.w3.org/1999/xlink" content-type="dwc:country" xlink:type="simple">China</named-content>; stateProvince: <named-content xmlns:xlink="http://www.w3.org/1999/xlink" content-type="dwc:stateProvince" xlink:type="simple">Yunnan</named-content>; county: <named-content xmlns:xlink="http://www.w3.org/1999/xlink" content-type="dwc:county" xlink:type="simple">Wenshan</named-content>; verbatimElevation: <named-content xmlns:xlink="http://www.w3.org/1999/xlink" content-type="dwc:verbatimElevation" xlink:type="simple">1760 m</named-content>; verbatimCoordinates: <named-content xmlns:xlink="http://www.w3.org/1999/xlink" content-type="dwc:verbatimCoordinates" xlink:type="simple"><named-content content-type="dwc:verbatimCoordinates" xlink:type="simple">23°23'2''N, 103°52'1''E</named-content></named-content></p></list-item><list-item><p><bold>Type status:</bold> <named-content xmlns:xlink="http://www.w3.org/1999/xlink" content-type="dwc:typeStatus" xlink:type="simple">Other material</named-content>. <bold>Occurrence:</bold> catalogNumber: <named-content xmlns:xlink="http://www.w3.org/1999/xlink" content-type="dwc:catalogNumber" xlink:type="simple">GXNU YU20170002</named-content>; individualCount: <named-content xmlns:xlink="http://www.w3.org/1999/xlink" content-type="dwc:individualCount" xlink:type="simple">1</named-content>; sex: <named-content xmlns:xlink="http://www.w3.org/1999/xlink" content-type="dwc:sex" xlink:type="simple">male</named-content>; occurrenceID: <named-content xmlns:xlink="http://www.w3.org/1999/xlink" content-type="dwc:occurrenceID" xlink:type="simple">B1ACC73F-FCE6-54D2-AC04-AFB5E55971B9</named-content>; <bold>Taxon:</bold> scientificName: <named-content xmlns:xlink="http://www.w3.org/1999/xlink" content-type="dwc:scientificName" xlink:type="simple"><italic><tp:taxon-name><tp:taxon-name-part taxon-name-part-type="genus" reg="Kurixalus">Kurixalus</tp:taxon-name-part><tp:taxon-name-part taxon-name-part-type="species" reg="lenquanensis">lenquanensis</tp:taxon-name-part></tp:taxon-name></italic></named-content>; <bold>Location:</bold> country: <named-content xmlns:xlink="http://www.w3.org/1999/xlink" content-type="dwc:country" xlink:type="simple">China</named-content>; stateProvince: <named-content xmlns:xlink="http://www.w3.org/1999/xlink" content-type="dwc:stateProvince" xlink:type="simple">Yunnan</named-content>; county: <named-content xmlns:xlink="http://www.w3.org/1999/xlink" content-type="dwc:county" xlink:type="simple">Wenshan</named-content>; verbatimElevation: <named-content xmlns:xlink="http://www.w3.org/1999/xlink" content-type="dwc:verbatimElevation" xlink:type="simple">1760 m</named-content>; verbatimCoordinates: <named-content xmlns:xlink="http://www.w3.org/1999/xlink" content-type="dwc:verbatimCoordinates" xlink:type="simple"><named-content content-type="dwc:verbatimCoordinates" xlink:type="simple">23°23'2''N, 103°52'1''E</named-content></named-content></p></list-item><list-item><p><bold>Type status:</bold> <named-content xmlns:xlink="http://www.w3.org/1999/xlink" content-type="dwc:typeStatus" xlink:type="simple">Other material</named-content>. <bold>Occurrence:</bold> catalogNumber: <named-content xmlns:xlink="http://www.w3.org/1999/xlink" content-type="dwc:catalogNumber" xlink:type="simple">GXNU YU20170003</named-content>; individualCount: <named-content xmlns:xlink="http://www.w3.org/1999/xlink" content-type="dwc:individualCount" xlink:type="simple">1</named-content>; sex: <named-content xmlns:xlink="http://www.w3.org/1999/xlink" content-type="dwc:sex" xlink:type="simple">male</named-content>; occurrenceID: <named-content xmlns:xlink="http://www.w3.org/1999/xlink" content-type="dwc:occurrenceID" xlink:type="simple">2FB11595-CD29-51D5-88F5-5E712B937681</named-content>; <bold>Taxon:</bold> scientificName: <named-content xmlns:xlink="http://www.w3.org/1999/xlink" content-type="dwc:scientificName" xlink:type="simple"><italic><tp:taxon-name><tp:taxon-name-part taxon-name-part-type="genus" reg="Kurixalus">Kurixalus</tp:taxon-name-part><tp:taxon-name-part taxon-name-part-type="species" reg="lenquanensis">lenquanensis</tp:taxon-name-part></tp:taxon-name></italic></named-content>; <bold>Location:</bold> country: <named-content xmlns:xlink="http://www.w3.org/1999/xlink" content-type="dwc:country" xlink:type="simple">China</named-content>; stateProvince: <named-content xmlns:xlink="http://www.w3.org/1999/xlink" content-type="dwc:stateProvince" xlink:type="simple">Yunnan</named-content>; county: <named-content xmlns:xlink="http://www.w3.org/1999/xlink" content-type="dwc:county" xlink:type="simple">Wenshan</named-content>; verbatimElevation: <named-content xmlns:xlink="http://www.w3.org/1999/xlink" content-type="dwc:verbatimElevation" xlink:type="simple">1760 m</named-content>; verbatimCoordinates: <named-content xmlns:xlink="http://www.w3.org/1999/xlink" content-type="dwc:verbatimCoordinates" xlink:type="simple"><named-content content-type="dwc:verbatimCoordinates" xlink:type="simple">23°23'2''N, 103°52'1''E</named-content></named-content></p></list-item></list></tp:treatment-sec><tp:treatment-sec sec-type="Description of the female specimen (GXNU YU000597)"><title>Description of the female specimen (GXNU YU000597)</title><p>Adult female (Fig. <xref ref-type="fig" rid="F11744934">2</xref>), SVL 34.2 mm (Table <xref ref-type="table" rid="T11744977">2</xref>), head length (HL) shorter than head width (HW), HL 89.3% of HW; snout obtusely pointed, no dermal prominence on tip, projecting slightly beyond margin of lower jaw in ventral view; SL (4.4 mm) slightly longer than ED (4.1 mm); canthus rostralis blunt and curved; lore region oblique, slightly concave; nostril oval, slightly protuberant, closer to tip of snout than to eye; IND (3.1 mm) slightly narrower than IOD (3.8 mm) and UEW (3.5 mm); pineal spot absent; pupil oval, horizontal; tympanum dis­tinct (TD 2.0 mm), rounded, nearly equal to half ED; supratympanic fold distinct, curves from posterior edge of eye to insertion of arm; vomerine teeth in two oblique patches touching inner front edges of oval choanae; tongue notched posteriorly.</p><p>Limbs slender; relative length of fingers I &lt; II &lt; IV &lt; III; tips of all four fingers expanded into discs with circum-marginal and transverse ventral grooves; fingers webbed at base; subarticular tubercles rounded, formula 1, 1, 2, 2, the distal one more prominent than the proximal one on fingers III and IV; two metacarpal tubercles, the outer one divided into two; a row of white warts forming serrated fringe along outer edge of forearm.</p><p>Heels overlapping when legs at right angle to body; relative length of toes I &lt; II &lt; V = III &lt; IV; tips of toes expanded into discs with circum-marginal and transverse ventral grooves; toes webbed, webbing formula I2‒2II1.5–3III2‒3IV3‒2V; subarticular tubercles prominent and rounded, formula 1, 1, 2, 3, 2; a series of white tubercles forming serrated dermal fringe along outer edge of tarsus and fifth toe; inner metatarsal tubercle oval, outer metatarsal tubercle absent.</p><p>Numerous tubercles scattered on top of head, upper eyelids, dorsum, flanks and dorsal surface of limbs; a few white tubercles below vent; throat and chest finely granular and abdomen coarsely granular; dorsal surface of limbs tuberculate and ventral surface of thighs finely granular.</p><p>Iris golden, mottled with black washing; dorsal surface greyish-brown with dark brown saddle-shaped mark on dorsum, beginning behind eye; dark brown invert­ed triangular-shaped mark between eyes; lateral head and tympanic region brown with dark brown spot below canthus; broad dark brown bar along canthus rostralis; flanks brown, mottled with greyish-green; limbs dorsally brown with clear dark brown barring; rear, anterior and venter of thigh light yellow with scattered brown spots; many dark spots on dorsum, flanks and dorsal surface of limbs; chest and abdomen white, immaculate; chin scattered with dark blotches.</p></tp:treatment-sec><tp:treatment-sec sec-type="Extended diagnosis of K. lenquanensis"><title>Extended diagnosis of <italic><tp:taxon-name><tp:taxon-name-part taxon-name-part-type="genus" reg="Kurixalus">K.</tp:taxon-name-part><tp:taxon-name-part taxon-name-part-type="species" reg="lenquanensis">lenquanensis</tp:taxon-name-part></tp:taxon-name></italic></title><p>Body size small (adult males 22.1‒28.9 mm, female 34.2 mm); tips of fingers and toes enlarged to discs, bearing circum-marginal grooves; finger webbing poorly developed and toe webbing moderately developed; ser­rated dermal fringes along outer edge of forearm and tarsus; an inverted triangular-shaped dark brown mark between eyes; “) (” saddle-shaped or X-shaped dark brown marking on dorsum; dorsal and lateral surfaces coarse with small and irregular tubercles; obtusely pointed snout with no prominence on tip; curved canthus rostralis; males have slight nuptial pad on the base of first finger; dorsal colour greyish-brown; chin clouded with brown or scattered with brown patches or nearly immaculate; ventral surface nearly immaculate or scattered with brown patches; vomerine teeth present; iris gold brown with black washing; males have single internal vocal sac; dermal fringes along outer edge of limbs; rough flanks; and fine granular throat and chest.</p></tp:treatment-sec><tp:treatment-sec sec-type="Extended distribution"><title>Extended distribution</title><p><italic><tp:taxon-name><tp:taxon-name-part taxon-name-part-type="genus" reg="Kurixalus">Kurixalus</tp:taxon-name-part><tp:taxon-name-part taxon-name-part-type="species" reg="lenquanensis">lenquanensis</tp:taxon-name-part></tp:taxon-name></italic> is currently known from south-eastern Yunnan (Mengzi, Gejiu, Wenshan) and central eastern Yunnan (Shilin), China. This species was found on shrubs in a fruit garden at Lengquan Villiage in Mengzi, shrubs near Yangjiatian Reservoir in Gejiu and shrubs at Yigebai Villiage in Wenshan (Fig. <xref ref-type="fig" rid="F11854802">3</xref>). However, differing from the habitats of this species in south-eastern Yunnan, in Shilin, the species was found in a sink hole (Fig. <xref ref-type="fig" rid="F11854802">3</xref>) away from farmland during the extremely dry season in 2023. The cave is about 100 m in vertical depth and the environment inside it is moist. Vegetation was rich at the entrance of the cave, but no vegetation and water were inside the cave. Probably the cave acts as a refuge of <italic><tp:taxon-name><tp:taxon-name-part taxon-name-part-type="genus" reg="Kurixalus">K.</tp:taxon-name-part><tp:taxon-name-part taxon-name-part-type="species" reg="lenquanensis">lenquanensis</tp:taxon-name-part></tp:taxon-name></italic> during the dry season because of the moist environment inside it.</p></tp:treatment-sec><tp:treatment-sec><!--Section generated to contain objects referenced in tp:taxon-treatment.--><fig id="F11744934" position="float" orientation="portrait"><object-id xmlns:xlink="http://www.w3.org/1999/xlink" content-type="arpha" xlink:type="simple">1F677BAE-A342-5480-84C0-262627E835A1</object-id><object-id xmlns:xlink="http://www.w3.org/1999/xlink" content-type="doi" xlink:type="simple">10.3897/BDJ.12.e130411.figure2</object-id><label>Figure 2.</label><caption><p><italic><tp:taxon-name><tp:taxon-name-part taxon-name-part-type="genus" reg="Kurixalus">Kurixalus</tp:taxon-name-part><tp:taxon-name-part taxon-name-part-type="species" reg="lenquanensis">lenquanensis</tp:taxon-name-part></tp:taxon-name></italic> (GXNU YU000597), female from Shilin, Yunnan, China; <bold>a</bold> life, lateral view; <bold>b, c</bold> in preservative, dorsal (b) and ventral (c) views.</p></caption><graphic xmlns:xlink="http://www.w3.org/1999/xlink" xlink:href="bdj-12-e130411-g002.jpg" position="float" id="oo_1076768.jpg" orientation="portrait" xlink:type="simple"><uri content-type="original_file" xlink:type="simple">https://binary.pensoft.net/fig/1076768</uri></graphic></fig><table-wrap id="T11744977" position="float" orientation="portrait"><label>Table 2.</label><caption><p>Measurements (mm) of <italic><tp:taxon-name><tp:taxon-name-part taxon-name-part-type="genus" reg="Kurixalus">Kurixalus</tp:taxon-name-part><tp:taxon-name-part taxon-name-part-type="species" reg="lenquanensis">lenquanensis</tp:taxon-name-part></tp:taxon-name></italic> from Shilin and Wenshan, Yunnan, China.</p></caption><table rules="all" border="0"><tbody><tr><td rowspan="1" colspan="1">Character</td><td rowspan="1" colspan="1">GXNU YU000597</td><td rowspan="1" colspan="1">GXNU YU000598</td><td rowspan="1" colspan="1">GXNU YU20170001</td><td rowspan="1" colspan="1">GXNU YU20170002</td><td rowspan="1" colspan="1">GXNU YU20170003</td></tr><tr><td rowspan="1" colspan="1">Sex</td><td rowspan="1" colspan="1">F</td><td rowspan="1" colspan="1">M</td><td rowspan="1" colspan="1">M</td><td rowspan="1" colspan="1">M</td><td rowspan="1" colspan="1">M</td></tr><tr><td rowspan="1" colspan="1">SVL</td><td rowspan="1" colspan="1">34.2</td><td rowspan="1" colspan="1">22.1</td><td rowspan="1" colspan="1">28.8</td><td rowspan="1" colspan="1">28.5</td><td rowspan="1" colspan="1">28.7</td></tr><tr><td rowspan="1" colspan="1">HL</td><td rowspan="1" colspan="1">10.4</td><td rowspan="1" colspan="1">7.1</td><td rowspan="1" colspan="1">8.6</td><td rowspan="1" colspan="1">8.9</td><td rowspan="1" colspan="1">8.6</td></tr><tr><td rowspan="1" colspan="1">HW</td><td rowspan="1" colspan="1">13.1</td><td rowspan="1" colspan="1">8.4</td><td rowspan="1" colspan="1">10.0</td><td rowspan="1" colspan="1">9.9</td><td rowspan="1" colspan="1">9.7</td></tr><tr><td rowspan="1" colspan="1">SL</td><td rowspan="1" colspan="1">4.4</td><td rowspan="1" colspan="1">2.9</td><td rowspan="1" colspan="1">3.7</td><td rowspan="1" colspan="1">3.9</td><td rowspan="1" colspan="1">3.7</td></tr><tr><td rowspan="1" colspan="1">IND</td><td rowspan="1" colspan="1">3.1</td><td rowspan="1" colspan="1">2.3</td><td rowspan="1" colspan="1">2.8</td><td rowspan="1" colspan="1">2.6</td><td rowspan="1" colspan="1">2.8</td></tr><tr><td rowspan="1" colspan="1">IOD</td><td rowspan="1" colspan="1">3.8</td><td rowspan="1" colspan="1">2.9</td><td rowspan="1" colspan="1">3.1</td><td rowspan="1" colspan="1">2.9</td><td rowspan="1" colspan="1">3.1</td></tr><tr><td rowspan="1" colspan="1">UEW</td><td rowspan="1" colspan="1">3.5</td><td rowspan="1" colspan="1">2.4</td><td rowspan="1" colspan="1">2.8</td><td rowspan="1" colspan="1">2.7</td><td rowspan="1" colspan="1">2.5</td></tr><tr><td rowspan="1" colspan="1">ED</td><td rowspan="1" colspan="1">4.1</td><td rowspan="1" colspan="1">3.0</td><td rowspan="1" colspan="1">3.6</td><td rowspan="1" colspan="1">3.7</td><td rowspan="1" colspan="1">3.6</td></tr><tr><td rowspan="1" colspan="1">TD</td><td rowspan="1" colspan="1">2.0</td><td rowspan="1" colspan="1">1.2</td><td rowspan="1" colspan="1">1.6</td><td rowspan="1" colspan="1">1.7</td><td rowspan="1" colspan="1">1.4</td></tr><tr><td rowspan="1" colspan="1">DNE</td><td rowspan="1" colspan="1">2.8</td><td rowspan="1" colspan="1">1.9</td><td rowspan="1" colspan="1">2.3</td><td rowspan="1" colspan="1">2.2</td><td rowspan="1" colspan="1">1.9</td></tr><tr><td rowspan="1" colspan="1">FHL</td><td rowspan="1" colspan="1">19.1</td><td rowspan="1" colspan="1">11.4</td><td rowspan="1" colspan="1">13.9</td><td rowspan="1" colspan="1">13.7</td><td rowspan="1" colspan="1">14.1</td></tr><tr><td rowspan="1" colspan="1">TL</td><td rowspan="1" colspan="1">18.1</td><td rowspan="1" colspan="1">11.0</td><td rowspan="1" colspan="1">12.2</td><td rowspan="1" colspan="1">12.9</td><td rowspan="1" colspan="1">13.4</td></tr><tr><td rowspan="1" colspan="1">TFL</td><td rowspan="1" colspan="1">25.8</td><td rowspan="1" colspan="1">15.0</td><td rowspan="1" colspan="1">18.9</td><td rowspan="1" colspan="1">18.6</td><td rowspan="1" colspan="1">19.3</td></tr><tr><td rowspan="1" colspan="1">FL</td><td rowspan="1" colspan="1">16.7</td><td rowspan="1" colspan="1">10.2</td><td rowspan="1" colspan="1">13.1</td><td rowspan="1" colspan="1">12.1</td><td rowspan="1" colspan="1">12.3</td></tr></tbody></table></table-wrap><fig id="F11854802" position="float" orientation="portrait"><object-id xmlns:xlink="http://www.w3.org/1999/xlink" content-type="arpha" xlink:type="simple">722925A0-3AE6-52E4-93BC-D44A620BACD3</object-id><object-id xmlns:xlink="http://www.w3.org/1999/xlink" content-type="doi" xlink:type="simple">10.3897/BDJ.12.e130411.figure3</object-id><label>Figure 3.</label><caption><p>Habitats of <italic><tp:taxon-name><tp:taxon-name-part taxon-name-part-type="genus" reg="Kurixalus">K.</tp:taxon-name-part><tp:taxon-name-part taxon-name-part-type="species" reg="lenquanensis">lenquanensis</tp:taxon-name-part></tp:taxon-name></italic> in Mengzi (A), Gejiu (B), Wenshan (C) and Shilin(D).</p></caption><graphic xmlns:xlink="http://www.w3.org/1999/xlink" xlink:href="bdj-12-e130411-g003.jpg" position="float" id="oo_1099486.jpg" orientation="portrait" xlink:type="simple"><uri content-type="original_file" xlink:type="simple">https://binary.pensoft.net/fig/1099486</uri></graphic></fig></tp:treatment-sec></tp:taxon-treatment>
